# Supplementary material for: Diaryl Urea Derivative Molecule Inhibits Cariogenic Streptococcus mutans by Affecting Exopolysaccharide Synthesis, Stress Response, and Nitrogen Metabolism
Source: Front Cell Infect Microbiol. 2022 May 10;12:904488. doi: 10.3389/fcimb.2022.904488 (PMC9127343; doi:10.3389/fcimb.2022.904488)
Supplement: Supplementary file 4 [file Table_2.xlsx]

## Sheet: macromolecule DEGs
Gene	Control_2	Control_1	Control_3	Exp_1	Exp_2	Exp_3
gene-SMU_RS08500	-0.766322	-1.00145	-0.958499	0.980262	0.818566	0.927447
gene-SMU_RS02890	-0.77618	-1.09144	-0.851828	0.93664	0.975661	0.807146
gene-SMU_RS05260	-0.817451	-1.0367	-0.855035	1.09981	0.907904	0.701475
gene-SMU_RS00775	-0.832862	-1.03106	-0.867745	0.867334	0.924338	0.939999
gene-SMU_RS02290	-0.866778	-1.07023	-0.789385	0.900289	0.947122	0.878984
gene-SMU_RS08220	-0.842139	-1.1073	-0.765807	0.872725	1.01907	0.82345
gene-SMU_RS06350	-0.718815	-1.08645	-0.912819	0.880096	0.973933	0.864053
gene-SMU_RS07385	-0.74069	-1.07729	-0.902223	0.83315	0.910522	0.976535
gene-SMU_RS08555	-0.810508	-0.965322	-0.95091	0.785269	1.02412	0.917354
gene-SMU_RS04250	-0.840248	-0.919261	-0.968247	0.764981	0.981961	0.980815
gene-SMU_RS07065	0.976439	0.740343	0.996923	-1.08584	-0.831017	-0.796849
gene-SMU_RS01790	0.952286	0.900503	0.882111	-0.955382	-0.953118	-0.8264
gene-SMU_RS05710	0.956203	0.86113	0.892752	-0.896149	-1.1293	-0.684635
gene-SMU_RS02140	0.920594	0.957534	0.837165	-0.950002	-1.07521	-0.690082
gene-SMU_RS00690	0.990149	0.820909	0.908456	-0.758984	-0.874147	-1.08638
gene-SMU_RS07105	0.804638	1.01197	0.906788	-0.796768	-1.05112	-0.875508
gene-SMU_RS09640	0.914592	0.942082	0.86558	-0.758513	-1.0898	-0.873945
gene-SMU_RS09415	0.916973	0.895729	0.909272	-0.744357	-1.09006	-0.887559
gene-SMU_RS09425	0.809347	0.945216	0.953004	-0.65822	-1.09588	-0.953465
gene-SMU_RS06460	0.861101	1.00212	0.864657	-0.835631	-1.04117	-0.851078
gene-SMU_RS01880	0.917364	0.976819	0.830577	-0.868132	-1.06474	-0.791888
gene-SMU_RS02830	0.884649	0.90803	0.942096	-0.836255	-0.992958	-0.905563
gene-SMU_RS04930	0.86457	0.911848	0.956094	-0.832171	-1.01643	-0.883914
gene-SMU_RS00915	0.944962	0.96713	0.820363	-0.918802	-0.836676	-0.976978
gene-SMU_RS04780	0.936412	0.918328	0.882766	-0.907405	-0.879624	-0.950477
gene-SMU_RS07475	0.917084	0.927475	0.889735	-0.831014	-0.900173	-1.00311
gene-SMU_RS09745	0.862543	1.00577	0.86545	-0.858529	-0.945006	-0.93023
gene-SMU_RS00450	0.936347	0.916462	0.884213	-0.909679	-0.960634	-0.866709
gene-SMU_RS04850	0.901052	0.926654	0.907471	-0.9086	-0.991285	-0.835293
gene-SMU_RS04715	0.894964	0.954283	0.886136	-0.953654	-0.947486	-0.834243
gene-SMU_RS06800	0.860212	0.958614	0.917644	-0.89906	-0.955318	-0.882091
gene-SMU_RS04110	0.894758	0.922865	0.920786	-0.923107	-0.914542	-0.90076
gene-SMU_RS04725	0.83396	0.968464	0.93189	-0.932914	-0.849126	-0.952274
gene-SMU_RS00005	0.814429	1.05993	0.852997	-0.899957	-0.858748	-0.96865
gene-SMU_RS05920	0.792347	0.999837	0.936738	-0.844543	-0.9985	-0.885879
gene-SMU_RS00730	0.8214	1.00113	0.903858	-0.771768	-0.967456	-0.987162
gene-SMU_RS05490	0.870342	0.995167	0.866127	-0.817771	-0.986808	-0.927056
gene-SMU_RS09505	0.986654	0.859705	0.871929	-0.896623	-0.731953	-1.08971
gene-SMU_RS04515	0.831692	0.963677	0.919499	-0.790201	-0.792703	-1.13196
gene-SMU_RS07650	0.650969	0.99138	1.06453	-0.808243	-0.996779	-0.90186
gene-SMU_RS01325	0.668743	1.08478	0.661031	-1.0695	-0.00519044	-1.33986
gene-SMU_RS03420	0.760987	1.14312	0.68569	-1.18193	-0.346174	-1.06169
gene-SMU_RS02825	0.809783	1.08439	0.830107	-0.936761	-0.939234	-0.848286
gene-SMU_RS09075	0.796112	1.06366	0.860383	-0.971545	-0.978803	-0.769812
gene-SMU_RS01755	0.914241	0.966556	0.849224	-1.03236	-0.880124	-0.817539
gene-SMU_RS02040	0.866506	1.01405	0.847936	-1.01384	-0.901915	-0.812742
gene-SMU_RS05200	0.851711	0.996283	0.883007	-0.989717	-0.92866	-0.812624
gene-SMU_RS07160	0.831039	0.950054	0.944257	-1.06015	-0.881523	-0.783676
gene-SMU_RS07520	0.917255	0.994642	0.803646	-1.10822	-0.846005	-0.761316
gene-SMU_RS09665	0.841366	0.931933	0.953332	-1.06277	-0.808833	-0.855029
gene-SMU_RS02130	0.805859	1.0553	0.860113	-1.04479	-0.826982	-0.849502
gene-SMU_RS03210	0.827754	1.05309	0.838304	-1.06003	-0.790416	-0.868702
gene-SMU_RS06415	0.828969	1.09096	0.802419	-0.968962	-0.840256	-0.913134
gene-SMU_RS02690	0.826832	1.11453	0.777748	-0.954053	-0.856718	-0.908344
gene-SMU_RS05280	0.0948726	1.02756	1.35932	-0.78616	-0.721722	-0.973874
gene-SMU_RS05060	0.604459	1.19073	0.87617	-0.682066	-1.04589	-0.943407
gene-SMU_RS04395	0.709998	1.14729	0.786739	-0.594662	-1.2561	-0.793264
gene-SMU_RS04070	0.840046	0.822639	0.907045	-0.227467	-1.16826	-1.174
gene-SMU_RS00640	0.7241	0.986517	0.949793	-0.494226	-1.15353	-1.01266
gene-SMU_RS00550	0.584761	1.05216	1	-0.498795	-0.978377	-1.15974
gene-SMU_RS04640	0.668159	0.852456	1.13247	-0.526781	-1.11928	-1.00703
gene-SMU_RS08445	0.761143	1.06666	0.709036	-0.195063	-1.17922	-1.16257
gene-SMU_RS05375	0.427474	1.14147	0.976105	-0.454418	-1.33657	-0.754067
gene-SMU_RS08120	0.940441	0.949286	0.785887	-0.746527	-1.26356	-0.665531
gene-SMU_RS02105	0.818037	1.00843	0.885837	-0.900547	-1.10206	-0.709696
gene-SMU_RS03120	0.315303	0.83169	1.03417	-1.71915	-0.427411	-0.0345989
gene-SMU_RS04660	-0.32914	0.964676	1.07666	-0.0447241	0.00579198	-1.67327
gene-SMU_RS09085	0.815491	0.46522	1.32787	-0.762213	-1.11	-0.736372

## Sheet: annotation
Gene ID	Swissprot	swissprot_name
gene-SMU_RS09075	sp|Q5XEA3|ADCR_STRP6 Transcriptional repressor AdcR OS=Streptococcus pyogenes serotype M6 (strain ATCC BAA-946 / MGAS10394) GN=adcR PE=1 SV=1	adcR
gene-SMU_RS05490	sp|P54590|YHCF_BACSU Uncharacterized HTH-type transcriptional regulator YhcF OS=Bacillus subtilis (strain 168) GN=yhcF PE=4 SV=1	yhcF
gene-SMU_RS02290	sp|Q8DVK7|RNY_STRMU Ribonuclease Y OS=Streptococcus mutans serotype c (strain ATCC 700610 / UA159) GN=rny PE=3 SV=1	rny
gene-SMU_RS05710	sp|O31480|YCZG_BACSU Uncharacterized HTH-type transcriptional regulator YczG OS=Bacillus subtilis (strain 168) GN=yczG PE=4 SV=1	yczG
gene-SMU_RS04850	sp|Q8DU91|REX_STRMU Redox-sensing transcriptional repressor rex OS=Streptococcus mutans serotype c (strain ATCC 700610 / UA159) GN=rex PE=3 SV=1	rex
gene-SMU_RS09745	-
gene-SMU_RS09640	-
gene-SMU_RS06415	-
gene-SMU_RS07650	sp|O34920|YOBV_BACSU Uncharacterized HTH-type transcriptional regulator YobV OS=Bacillus subtilis (strain 168) GN=yobV PE=4 SV=1	yobV
gene-SMU_RS02830	sp|Q49YQ6|PERR_STAS1 Peroxide-responsive repressor PerR OS=Staphylococcus saprophyticus subsp. saprophyticus (strain ATCC 15305 / DSM 20229) GN=perR PE=3 SV=1	perR
gene-SMU_RS06460	-
gene-SMU_RS04725	-
gene-SMU_RS01790	sp|P62172|GLNR_BACAN HTH-type transcriptional regulator GlnR OS=Bacillus anthracis GN=glnR PE=3 SV=1	glnR
gene-SMU_RS07385	sp|Q8DSY0|RL1_STRMU 50S ribosomal protein L1 OS=Streptococcus mutans serotype c (strain ATCC 700610 / UA159) GN=rplA PE=3 SV=1	rplA
gene-SMU_RS09085	-
gene-SMU_RS04780	sp|P54443|YRKP_BACSU Uncharacterized transcriptional regulatory protein YrkP OS=Bacillus subtilis (strain 168) GN=yrkP PE=3 SV=1	yrkP
gene-SMU_RS08555	sp|Q8DSD1|MUTS2_STRMU MutS2 protein OS=Streptococcus mutans serotype c (strain ATCC 700610 / UA159) GN=mutS2 PE=3 SV=1	mutS2
gene-SMU_RS07160	sp|E0U174|BIRA_BACPZ Bifunctional protein BirA OS=Bacillus subtilis subsp. spizizenii (strain ATCC 23059 / NRRL B-14472 / W23) GN=birA PE=3 SV=1	birA
gene-SMU_RS01325	-
gene-SMU_RS04070	sp|Q00753|MSMR_STRMU Msm operon regulatory protein OS=Streptococcus mutans serotype c (strain ATCC 700610 / UA159) GN=msmR PE=4 SV=2	msmR
gene-SMU_RS04515	sp|P96660|YDEC_BACSU Uncharacterized HTH-type transcriptional regulator YdeC OS=Bacillus subtilis (strain 168) GN=ydeC PE=4 SV=1	ydeC
gene-SMU_RS02105	sp|Q4A010|LYTR_STAS1 Sensory transduction protein LytR OS=Staphylococcus saprophyticus subsp. saprophyticus (strain ATCC 15305 / DSM 20229) GN=lytR PE=3 SV=1	lytR
gene-SMU_RS00730	sp|P0A9F0|YEIL_ECO57 Regulatory protein YeiL OS=Escherichia coli O157:H7 GN=yeiL PE=3 SV=1	yeiL
gene-SMU_RS00690	sp|P16400|MLER_LACLA Malolactic fermentation system transcriptional activator OS=Lactococcus lactis subsp. lactis (strain IL1403) GN=mleR PE=4 SV=1	mleR
gene-SMU_RS08500	-
gene-SMU_RS02825	sp|Q9AIU0|TTGR_PSEPU HTH-type transcriptional regulator TtgR OS=Pseudomonas putida GN=ttgR PE=1 SV=1	ttgR
gene-SMU_RS01880	-
gene-SMU_RS09505	-
gene-SMU_RS06350	sp|Q8DTF3|LEPA_STRMU Elongation factor 4 OS=Streptococcus mutans serotype c (strain ATCC 700610 / UA159) GN=lepA PE=3 SV=1	lepA
gene-SMU_RS04715	sp|P40676|SLYA_SALTY Transcriptional regulator SlyA OS=Salmonella typhimurium (strain LT2 / SGSC1412 / ATCC 700720) GN=slyA PE=1 SV=3	slyA
gene-SMU_RS05920	sp|Q45666|TNRA_BACSU HTH-type transcriptional regulator TnrA OS=Bacillus subtilis (strain 168) GN=tnrA PE=1 SV=1	tnrA
gene-SMU_RS00915	sp|P0DJL7|DTXR_CORDI Diphtheria toxin repressor OS=Corynebacterium diphtheriae (strain ATCC 700971 / NCTC 13129 / Biotype gravis) GN=dtxR PE=1 SV=1	dtxR
gene-SMU_RS07065	sp|O34921|YTOI_BACSU Uncharacterized protein YtoI OS=Bacillus subtilis (strain 168) GN=ytoI PE=4 SV=1	ytoI
gene-SMU_RS00550	sp|Q04939|SACR_LACLL Sucrose operon repressor OS=Lactococcus lactis subsp. lactis GN=sacR PE=4 SV=1	sacR
gene-SMU_RS02140	sp|P96625|YDCH_BACSU Uncharacterized HTH-type transcriptional regulator YdcH OS=Bacillus subtilis (strain 168) GN=ydcH PE=4 SV=1	ydcH
gene-SMU_RS03420	sp|P22874|MERR_STAAU Mercuric resistance operon regulatory protein OS=Staphylococcus aureus GN=merR PE=4 SV=1	merR
gene-SMU_RS09415	sp|P96690|YDFL_BACSU Uncharacterized HTH-type transcriptional regulator YdfL OS=Bacillus subtilis (strain 168) GN=ydfL PE=4 SV=1	ydfL
gene-SMU_RS08445	sp|Q54430|SCRR_STRMU Sucrose operon repressor OS=Streptococcus mutans serotype c (strain ATCC 700610 / UA159) GN=scrR PE=4 SV=2	scrR
gene-SMU_RS04250	-
gene-SMU_RS00450	sp|O06940|HRCA_STRMU Heat-inducible transcription repressor HrcA OS=Streptococcus mutans serotype c (strain ATCC 700610 / UA159) GN=hrcA PE=3 SV=3	hrcA
gene-SMU_RS07475	sp|O32242|SDPR_BACSU Transcriptional repressor SdpR OS=Bacillus subtilis (strain 168) GN=sdpR PE=2 SV=1	sdpR
gene-SMU_RS00775	sp|Q8DWB2|PNP_STRMU Polyribonucleotide nucleotidyltransferase OS=Streptococcus mutans serotype c (strain ATCC 700610 / UA159) GN=pnp PE=1 SV=1	pnp
gene-SMU_RS05260	sp|Q8DU17|SPX_STRMU Regulatory protein spx OS=Streptococcus mutans serotype c (strain ATCC 700610 / UA159) GN=spxA PE=1 SV=1	spxA
gene-SMU_RS03120	sp|P33112|SPAR_BACIU Transcriptional regulatory protein SpaR OS=Bacillus subtilis GN=spaR PE=3 SV=1	spaR
gene-SMU_RS02890	sp|Q8DV91|RF3_STRMU Peptide chain release factor 3 OS=Streptococcus mutans serotype c (strain ATCC 700610 / UA159) GN=prfC PE=3 SV=1	prfC
gene-SMU_RS02130	sp|P46330|YXBF_BACSU Uncharacterized HTH-type transcriptional regulator YxbF OS=Bacillus subtilis (strain 168) GN=yxbF PE=4 SV=1	yxbF
gene-SMU_RS04930	-
gene-SMU_RS02690	sp|P35594|CLPE_STRPN ATP-dependent Clp protease ATP-binding subunit ClpE OS=Streptococcus pneumoniae serotype 4 (strain ATCC BAA-334 / TIGR4) GN=clpE PE=3 SV=2	clpE
gene-SMU_RS07520	sp|P0A3F4|GLNB_SYNE7 Nitrogen regulatory protein P-II OS=Synechococcus elongatus (strain PCC 7942) GN=glnB PE=1 SV=1	glnB
gene-SMU_RS09665	sp|P44558|Y186_HAEIN Uncharacterized HTH-type transcriptional regulator HI_0186 OS=Haemophilus influenzae (strain ATCC 51907 / DSM 11121 / KW20 / Rd) GN=HI_0186 PE=4 SV=1	HI_0186
gene-SMU_RS07105	sp|Q56201|MALR_STAXY HTH-type transcriptional regulator MalR OS=Staphylococcus xylosus GN=malR PE=4 SV=1	malR
gene-SMU_RS01755	sp|P65832|PURR_STRPN Pur operon repressor OS=Streptococcus pneumoniae serotype 4 (strain ATCC BAA-334 / TIGR4) GN=purR PE=3 SV=1	purR
gene-SMU_RS08120	sp|Q8DSK2|RECX_STRMU Regulatory protein RecX OS=Streptococcus mutans serotype c (strain ATCC 700610 / UA159) GN=recX PE=3 SV=1	recX
gene-SMU_RS05200	sp|P0A4H7|CIAR_STRPN Transcriptional regulatory protein CiaR OS=Streptococcus pneumoniae serotype 4 (strain ATCC BAA-334 / TIGR4) GN=ciaR PE=3 SV=1	ciaR
gene-SMU_RS03210	sp|O06008|ADHR_BACSU HTH-type transcriptional regulator AdhR OS=Bacillus subtilis (strain 168) GN=adhR PE=1 SV=2	adhR
gene-SMU_RS04640	sp|Q9K621|BCER_BACHD Sensory transduction protein BceR OS=Bacillus halodurans (strain ATCC BAA-125 / DSM 18197 / FERM 7344 / JCM 9153 / C-125) GN=bceR PE=3 SV=1	bceR
gene-SMU_RS02040	sp|P32727|NUSA_BACSU Transcription termination/antitermination protein NusA OS=Bacillus subtilis (strain 168) GN=nusA PE=3 SV=2	nusA
gene-SMU_RS06800	sp|P26422|LACR_STRMU Lactose phosphotransferase system repressor OS=Streptococcus mutans serotype c (strain ATCC 700610 / UA159) GN=lacR PE=4 SV=2	lacR
gene-SMU_RS05375	-
gene-SMU_RS05060	-
gene-SMU_RS04395	sp|Q08792|YCXD_BACSU Uncharacterized HTH-type transcriptional regulator YcxD OS=Bacillus subtilis (strain 168) GN=ycxD PE=3 SV=1	ycxD
gene-SMU_RS04110	sp|Q9ZB11|GALR_STRTR HTH-type transcriptional regulator GalR OS=Streptococcus thermophilus GN=galR PE=3 SV=1	galR
gene-SMU_RS05280	sp|P94504|YVRH_BACSU Transcriptional regulatory protein YvrH OS=Bacillus subtilis (strain 168) GN=yvrH PE=3 SV=4	yvrH
gene-SMU_RS04660	sp|O05494|YDHC_BACSU Uncharacterized HTH-type transcriptional regulator YdhC OS=Bacillus subtilis (strain 168) GN=ydhC PE=4 SV=1	ydhC
gene-SMU_RS00640	sp|O34949|YKOM_BACSU Uncharacterized HTH-type transcriptional regulator YkoM OS=Bacillus subtilis (strain 168) GN=ykoM PE=4 SV=1	ykoM
gene-SMU_RS08220	sp|P71039|MTA_BACSU HTH-type transcriptional activator mta OS=Bacillus subtilis (strain 168) GN=mta PE=1 SV=1	mta
gene-SMU_RS09425	sp|P39647|CYSL_BACSU HTH-type transcriptional regulator CysL OS=Bacillus subtilis (strain 168) GN=cysL PE=1 SV=1	cysL
gene-SMU_RS00005	sp|Q8DWN9|DNAA_STRMU Chromosomal replication initiator protein DnaA OS=Streptococcus mutans serotype c (strain ATCC 700610 / UA159) GN=dnaA PE=3 SV=1	dnaA
