# Supplementary material for: Diaryl Urea Derivative Molecule Inhibits Cariogenic Streptococcus mutans by Affecting Exopolysaccharide Synthesis, Stress Response, and Nitrogen Metabolism
Source: Front Cell Infect Microbiol. 2022 May 10;12:904488. doi: 10.3389/fcimb.2022.904488 (PMC9127343; doi:10.3389/fcimb.2022.904488)
Supplement: Supplementary file 5 [file Table_3.xlsx]

## Sheet: cell wall DEGs
Sample	Control_2	Control_1	Control_3	DUD_1	DUD_2	DUD_3
gene-SMU_RS02900	-0.698346	-1.08728	-0.93171	0.901615	0.926964	0.888754
gene-SMU_RS09335	-0.813596	-0.982881	-0.935524	0.835421	0.934785	0.961795
gene-SMU_RS04535	0.940866	0.900707	0.891578	-0.80306	-0.987991	-0.9421

## Sheet: annotation
Gene ID	Swissprot	swissprot_name	genome_name
gene-SMU_RS02900	sp|P23504|SPAP_STRMU Cell surface antigen I/II OS=Streptococcus mutans serotype c (strain ATCC 700610 / UA159) GN=spaP PE=1 SV=2	spaP	spaP
gene-SMU_RS09335	sp|Q54443|DEXT_STRMU Dextranase OS=Streptococcus mutans serotype c (strain ATCC 700610 / UA159) GN=dexA PE=1 SV=2	dexA	dexA
gene-SMU_RS04535	sp|P11000|WAPA_STRMU Wall-associated protein OS=Streptococcus mutans serotype c (strain ATCC 700610 / UA159) GN=wapA PE=4 SV=2	wapA	SMU_RS04535
